# Supplementary material for: (1′S)-1′-Acetoxyeugenol Acetate Enhances Glucose-Stimulated Insulin Secretion
Source: Plants (Basel). 2023 Jan 28;12(3):579. doi: 10.3390/plants12030579 (PMC9919771; doi:10.3390/plants12030579)
Supplement: Supplementary file 1 [file plants-12-00579-s001.zip]

Archive with 1 entries (1 files):
- plants-2071173-supplementary.pdf
